# Supplementary material for: Point-of-Care Method T2Bacteria®Panel Enables a More Sensitive and Rapid Diagnosis of Bacterial Blood Stream Infections and a Shorter Time until Targeted Therapy than Blood Culture
Source: Microorganisms. 2024 May 11;12(5):967. doi: 10.3390/microorganisms12050967 (PMC11124434; doi:10.3390/microorganisms12050967)
Supplement: Supplementary file 1 [file microorganisms-12-00967-s001.zip]

Archive with 1 entries (1 files):
- microorganisms-2987415-supplementary.pdf
